# Supplementary material for: Multi-Omic Analysis of Symbiotic Bacteria Associated With Aedes aegypti Breeding Sites
Source: Front Microbiol. 2021 Aug 12;12:703711. doi: 10.3389/fmicb.2021.703711 (PMC8406634; doi:10.3389/fmicb.2021.703711)
Supplement: Supplementary file 2 [file Table_2.XLSX]

## Sheet: Quant_list_Luis_v2
Supplementary Table 2. Quantification of metabolites from each sample in the network displayed in Figure 3. Also shown are the m/z ratios and retention times of each metabolite. The network and associated metadata can be accessed at https://gnps.ucsd.edu/ProteoSAFe/status.jsp?task=47c0d4e60d3d41c7ac9e738004711e55
row ID	row m/z	row retention time	295_GC8_01_51219.mzXML Peak area	291_GC4_01_51215.mzXML Peak area	290_GC3_01_51214.mzXML Peak area	297_GD2_01_51221.mzXML Peak area	296_GD1_01_51220.mzXML Peak area	294_GC7_01_51218.mzXML Peak area	300_GD5_01_51224.mzXML Peak area	293_GC6_01_51217.mzXML Peak area	299_GD4_01_51223.mzXML Peak area	292_GC5_01_51216.mzXML Peak area	298_GD3_01_51222.mzXML Peak area	285_GB6_01_51209.mzXML Peak area	282_GB3_01_51206.mzXML Peak area	NT_20201209_ACN_RA1_01_51225.mzXML Peak area	280_GB1_01_51203.mzXML Peak area	289_GC2_01_51213.mzXML Peak area	284_GB5_01_51208.mzXML Peak area	276_GA5_01_51199.mzXML Peak area	283_GB4_01_51207.mzXML Peak area	281_GB2_01_51205.mzXML Peak area	288_GC1_01_51212.mzXML Peak area	287_GB8_01_51211.mzXML Peak area	286_GB7_01_51210.mzXML Peak area	278_GA7_01_51201.mzXML Peak area	279_GA8_01_51202.mzXML Peak area	274_GA3_01_51197.mzXML Peak area	271_RE8_01_51194.mzXML Peak area	275_GA4_01_51198.mzXML Peak area	272_GA1_01_51195.mzXML Peak area	273_GA2_01_51196.mzXML Peak area	277_GA6_01_51200.mzXML Peak area	ACN_RA1_01_47415.mzXML Peak area	T5M1_GA2_01_47426.mzXML Peak area	T5M2_GA3_01_47427.mzXML Peak area	T1M4_RE3_01_47419.mzXML Peak area	T1M5_RE4_01_47420.mzXML Peak area	T1M3_RE2_01_47418.mzXML Peak area	T1M1_RD8_01_47416.mzXML Peak area	T3M4_RE8_01_47424.mzXML Peak area	T3M3_RE7_01_47423.mzXML Peak area	T1M2_RE1_01_47417.mzXML Peak area	T3M1_RE5_01_47421.mzXML Peak area	T3M5_GA1_01_47425.mzXML Peak area	T5M3_GA4_01_47428.mzXML Peak area	T5M4_GA5_01_47429.mzXML Peak area	T5Mx_GA7_01_47431.mzXML Peak area	T3M2_RE6_01_47422.mzXML Peak area
14	387.193	9.01307	647299	147147	126659	663388	771065	312083	668461	370352	700242	190569	254197	258124	729049	0	644218	111446	496350	176994	529348	649955	455293	224812	456093	207736	256217	232864	66458	214974	118092	207527	267637	0	0	0	0	0	0	0	0	0	0	0	0	0	0	0	0
15	437.193	9.09753	1.65943e+06	1.95682e+06	1.76478e+06	1.39362e+06	1.62381e+06	1.29167e+06	1.5161e+06	1.52208e+06	955423	1.67994e+06	1.69742e+06	1.79727e+06	1.87578e+06	0	1.96524e+06	1.72035e+06	1.99478e+06	1.52597e+06	2.11103e+06	2.22482e+06	1.59779e+06	1.60024e+06	1.95553e+06	2.15496e+06	1.94152e+06	1.58893e+06	1.33115e+06	1.5136e+06	1.78915e+06	1.73918e+06	2.21177e+06	0	2.63517e+06	2.8399e+06	4.20039e+06	3.89795e+06	0	0	2.94644e+06	0	3.22286e+06	0	0	0	0	3.67886e+06	0
17	415.211	9.09803	1.025e+06	1.24407e+06	1.09553e+06	829211	993877	782485	904507	962854	604350	1.04741e+06	1.04159e+06	1.18333e+06	1.21577e+06	0	1.30352e+06	1.05164e+06	1.37672e+06	935006	1.40372e+06	1.55179e+06	995103	969685	1.26197e+06	1.441e+06	1.29122e+06	978541	812490	940503	1.18284e+06	1.13627e+06	1.50083e+06	0	872305	1.07946e+06	1.33078e+06	1.16524e+06	0	1.19885e+06	791176	0	969526	0	0	0	0	1.28253e+06	0
18	566.889	1.51254	136665	0	132846	0	137361	127854	0	135280	136940	125324	131610	125647	126296	130702	123259	133829	127989	141413	129861	126173	128235	129288	127446	121599	122287	129746	126976	131961	126569	124960	126135	0	10314.3	0	0	0	19430.6	0	0	0	0	0	0	0	0	0	0
19	702.863	1.50886	116265	111641	120981	122392	119205	118619	119203	120482	114852	120155	121270	113606	114791	116220	113487	121381	113713	121357	113603	113248	116659	118293	115584	116389	115152	121809	119592	119470	116191	115510	115461	0	0	0	0	2766.02	0	0	0	0	0	0	0	1782.67	0	0	0
21	409.175	8.99587	315743	69984.1	63259.8	330102	367094	171168	329026	190842	358048	94909.4	134269	115215	315205	0	279060	50799.3	216996	84995.3	231075	267986	228451	113711	197997	90480.7	110488	118128	27709.1	106307	51153.9	100842	120608	0	0	0	0	0	0	0	0	0	0	0	0	0	0	0	0
24	498.901	1.5097	99141.8	0	96549.7	108370	103666	100110	0	109250	99240.2	96995.4	102310	98871.2	99251.3	101793	94674.4	104512	101582	108918	99353.1	97009.2	97629.5	102040	99097	95829.4	96775.1	102465	98888.7	96921.1	100085	104950	99169.5	0	0	0	0	0	0	0	0	0	0	0	4293.24	0	0	0	0
26	634.876	1.51003	91972.2	90288.8	89535	96537	94067.9	91039.9	93098	91142.1	91897	92126.9	94966.5	89755.5	91376.7	89477.5	90559.8	93633.3	91238.4	90921.4	90682	88376.2	88354.8	93001.7	97032.3	89992.4	90748.3	95010.3	89567.4	93122.5	89042.1	91126	88482.8	0	0	0	0	49197.8	953.403	0	0	0	656.31	0	0	0	0	0	0
27	770.85	1.51465	93548.4	92164.3	96660.8	96129.3	92642.1	93156.6	93394.6	88875.6	89539.2	90184.7	93287.2	87573.7	89682.1	89785.4	89390.4	93217.1	91138.7	90473.2	92366.6	88127.9	90611	90548.3	91818.3	88512.5	92013	93241.9	90716.6	92199.3	93137.8	92378.4	92664.5	1102.37	0	0	0	0	0	14759.2	35099.8	0	0	50843.8	0	0	0	0	180079
30	838.837	1.51227	83732.7	80269.8	83054.9	90307.9	84706.1	89212.9	82643.2	83234.5	81552.2	85068.9	88540.7	83399.4	87559.5	85244.9	83951.7	85942.7	84489.1	85789.5	85531.5	83055.1	82841.8	87000.6	83480.9	84351.6	89069.1	82612.1	87587.3	85838.7	84116.1	88574.8	88220.6	0	0	0	0	0	0	0	15000.5	20112.3	0	17640.1	0	0	42926.4	0	71301.9
31	119.085	9.09725	684436	799696	724332	579974	673644	531748	608908	624109	388980	693393	680789	727180	764348	0	811173	692615	840483	617280	865738	978035	647424	643577	801389	898234	812884	640809	547412	620000	752008	711403	916232	0	502978	618972	721647	651833	0	696253	460351	0	0	0	0	0	0	729228	0
33	773.492	8.54326	83543.5	58430.4	187637	35467	132282	41170.8	136429	106378	88464.6	216041	50393.6	23429.3	54683.2	0	27406	142520	87902.4	59900.6	72579.7	84946	117323	108735	23699.4	78722.7	213272	20696.3	0	179156	112173	184364	39367.8	0	0	0	0	0	0	0	0	0	0	0	0	0	0	0	0
34	851.396	9.08484	233493	305100	271094	87589.9	174381	78699.7	103226	123813	69676.5	170735	174813	279406	306428	0	289687	173988	360571	126614	343938	457132	139070	155986	298081	410489	302514	150103	125439	145271	274296	148512	399480	0	0	0	0	0	0	0	0	0	0	0	0	0	0	0	0
35	294.939	1.50915	47648.4	52274.5	51620.5	49588.7	47729.7	50822.6	52404.1	50475.2	46779.4	53206	51085.3	49539.2	51927.2	49201.3	48514.7	48607.6	49351.5	51094.8	50620.2	50094.4	46135.8	52602.1	51788.3	49205.9	50165.4	50284.8	50862.7	46249	49058	49233.5	0	0	0	109108	0	0	0	0	0	0	0	0	0	0	0	0	0
38	393.285	8.54265	100015	79803.9	156018	62002.6	123937	59299.6	125873	109120	97528.2	171715	68972.7	52041.5	73069.5	0	53820.9	125123	104071	78171.8	89767.2	106967	121495	115064	47046.9	102898	165878	41695	23785.3	148374	116907	161517	67784.9	0	0	0	0	0	0	0	0	0	0	0	0	0	0	0	0
39	531.273	12.7223	157014	173245	146826	134899	141785	120185	159866	157171	68239.5	158625	150564	116850	130647	0	151778	152113	134576	128507	145543	153462	145301	144972	147537	153117	137506	135807	109735	134765	258263	168338	164474	0	0	0	0	0	0	0	0	0	0	0	0	0	0	0	0
40	310.31	13.6588	104826	29242.7	69026.8	26773	40874.4	18013.8	0	0	26593.8	37249.2	110215	41420.1	19132.9	0	0	30108.3	41897.2	0	0	0	107519	0	39193.8	25345.3	79418.8	0	19082.6	26529.8	264878	50529.3	30497.3	0	0	0	0	0	0	0	0	0	0	0	0	0	0	0	0
45	708.511	14.9985	62617.8	55302.3	43319.5	43312.2	53207	77603.3	33404.5	60710.1	34553.1	61231.7	32746.6	18072.7	38302	41962.3	34941.2	40451.8	46862.8	23357.5	59931.1	37136.8	40639.4	51460.2	44026.7	35260	31565.8	22097.6	22076.6	27797	32131.4	15993.7	29945.1	0	0	0	0	0	0	0	0	0	0	0	0	0	0	0	0
46	685.435	14.9982	54099	51417	46148.9	40031.6	43026	72697.3	29516.6	58890.7	30300.4	53613.3	32880.3	19445.3	34541.7	36856.2	36771.2	36994.7	45235.1	23451.3	57334.9	36229.5	37611.3	50452.1	45723.5	40668.1	46914.4	25822.7	23275.4	29538.5	36374.8	16510.9	30272.8	0	0	0	0	0	0	0	0	0	0	0	0	0	0	0	0
47	569.229	12.7198	110790	122523	104011	96383.8	96196.7	84445.7	117526	117169	54724.4	108606	109332	91289.9	93928.9	0	106288	101979	104260	83858.6	105793	100694	104947	106070	105191	106251	99838.3	84247.1	71613.4	93144.2	48769.2	101052	104367	0	0	0	0	0	0	0	0	0	0	0	0	0	0	0	0
65	608.419	15.0001	9350.96	17612.7	14327.7	10147.4	14936.5	27286.3	0	18231.9	15106.6	20013.7	10636.9	24378.4	29205.4	24400.3	13184.6	10577.4	11432.1	13498.2	9486.88	0	10212.2	19591.6	10735	13332.5	15128.1	14705.2	7466.3	9347.51	9678.4	11249.3	14131.4	0	0	0	0	0	0	0	0	0	0	0	0	0	0	0	0
71	509.279	13.4418	25039.8	16589.7	30284.6	32373.7	22982.3	14903.3	50771	78216.8	0	44467.6	43667.7	0	68087.1	0	20124.8	29923.9	17102.9	12947.3	11364	0	14610.1	21645.3	51342.6	32397.3	17291.8	11668.9	0	13627.7	0	17993.6	93351	0	0	0	0	0	0	0	0	0	0	0	0	0	0	0	0
78	453.167	9.08505	43428.5	78069.3	55109.1	34825.1	51194.6	0	39784.5	41499.1	33084.2	41907.7	47912.5	61628.3	88247.5	0	86332.5	48437.8	81989.9	42915.1	90175	92120.5	44118.5	39382.2	86558.4	94311.5	78041	43703	42154.1	43216.1	55514.3	44944.2	99382.1	0	559866	609432	825305	877583	0	0	0	0	735330	0	0	0	0	740740	0
85	362.926	14.9083	166605	0	155571	162090	0	0	166328	161963	168652	160506	155060	159519	158367	178093	156068	159378	0	0	0	155988	158538	163620	153184	144422	0	0	0	0	60249.5	0	137171	0	0	0	0	0	2.1076e+06	0	2.16132e+06	0	0	0	0	0	0	0	0
86	298.347	10.6556	24007.8	26795.6	25036	27925.9	18537.4	30427.1	20719.6	35614.4	38159.3	56142.9	33478.8	28732.6	25410.6	0	26586.1	152837	0	31235.7	0	24121	22630.9	18223.9	41429.7	20429.9	30101.5	28424.4	58592.8	34251.9	117678	23372.5	42951.1	0	0	0	0	0	0	0	0	0	0	0	0	0	0	0	0
95	415.211	8.73202	26198.8	0	25800.5	17307.8	20176.3	15199.3	21556.9	21226.9	0	22036.5	21881.2	0	42525.5	0	0	21858	0	31092.1	0	0	19839.3	21249.2	34690.1	0	0	33392.8	24891.5	33687.9	0	0	0	0	7271.83	13146.9	27484.1	16759.6	20191.8	23191	12888.8	21767.7	9658.19	18828	34826.2	21685	37900.9	16834.7	12058.7
109	531.273	9.085	21458.7	30262.3	27347.3	0	18286.3	0	0	14308.4	9592.62	23621.5	21454.5	46102.9	47073.9	0	35273.8	25479.5	47018.8	22727.8	47049.3	57370.7	21726.9	21772.6	45343	52496.7	46076.7	18085.1	13534.1	17213.3	30327.8	28626.2	63294.1	0	0	0	0	0	0	0	0	0	0	0	0	0	0	0	0
120	362.926	14.76	0	165501	0	0	170146	167559	0	0	0	0	0	0	0	0	0	0	152620	126410	153537	0	0	0	0	0	155078	0	103626	123890	0	110457	0	0	1.55845e+06	0	0	0	0	0	0	0	0	0	0	0	0	0	0
133	282.279	12.8001	0	0	81865.3	81843	122447	83080	0	53002.5	67321	285008	0	74601.9	52218.4	0	107108	70949.7	54038.4	34608.5	0	80071	90344.4	0	66266.3	146876	43795.7	0	70146.4	58369.2	415362	126095	0	0	2.53042e+07	3.20506e+07	2.59492e+07	4.05657e+07	3.34406e+07	3.42202e+07	2.75586e+07	3.58828e+07	3.71386e+07	3.73097e+07	3.74809e+07	2.52142e+07	2.82542e+07	3.54462e+07	3.63516e+07
145	430.914	14.9457	0	0	106925	120090	0	0	0	0	0	0	0	0	0	126928	102873	108757	0	0	0	114355	0	106421	105896	0	0	0	0	0	0	0	0	0	0	0	0	0	954382	1.0489e+06	851981	0	0	0	0	0	0	0	0
182	362.926	1.50752	0	0	0	0	0	288087	0	0	0	0	0	286505	0	284953	0	0	314083	0	287382	288894	279929	0	0	306911	0	0	307228	302937	292956	291590	295244	0	0	275001	0	0	0	0	0	0	0	0	0	0	0	0	0
183	430.914	1.50752	0	0	0	0	0	256314	0	0	0	0	0	243486	0	251209	0	0	261559	0	254540	252936	254991	0	0	247134	0	0	248171	248981	252075	252403	249195	0	0	73419.3	0	0	0	0	0	0	0	0	0	0	0	0	0
184	652.402	4.67611	0	0	0	0	0	159315	164810	153806	161487	173977	162225	17884.9	0	0	0	0	19491.7	0	21563.7	0	281386	346059	270250	330532	353457	18029.8	0	18783.3	0	0	333097	0	0	0	0	0	0	0	0	0	0	0	0	0	0	0	0
185	530.297	5.62989	0	0	0	0	0	117467	118926	113674	110659	126616	114142	0	0	0	0	0	0	0	0	0	119692	140410	116609	130863	141021	0	0	0	0	0	135876	0	0	0	0	0	0	0	0	0	0	0	0	0	0	0	0
186	576.35	4.88969	0	0	0	0	0	103760	106096	101495	107484	111679	92057	0	0	0	0	0	0	0	0	0	152046	187965	150361	174441	182153	0	0	0	0	0	159471	0	0	0	0	0	0	0	0	0	0	0	0	0	0	0	0
187	385.244	4.20133	0	0	0	0	0	99787.3	64526	90505.5	76887.3	105576	58775.7	0	0	0	0	0	0	0	0	0	0	0	0	133857	152145	0	0	0	0	0	136211	0	0	0	0	0	0	0	0	0	0	0	0	0	0	0	0
188	562.821	6.16072	0	0	0	0	0	71586.5	72989.6	68549.3	71636.1	77140.6	71960.7	0	0	0	0	0	0	0	0	0	93018.8	122363	101062	116869	125282	0	0	0	0	0	116229	0	0	0	0	0	0	0	0	0	0	0	0	0	0	0	0
189	758.407	5.55674	0	0	0	0	0	67800.9	70032.5	63235.8	65680.8	73614.5	70004.1	0	0	0	0	0	0	0	0	0	125063	151399	113847	139923	153014	0	0	0	0	0	141734	0	0	0	0	0	0	0	0	0	0	0	0	0	0	0	0
190	513.287	5.80967	0	0	0	0	0	62983.8	62525.1	57464.4	58977.1	64688.5	60275.1	0	0	0	0	0	0	0	0	0	75604.7	93399.4	82160.7	96640	96948.4	0	0	0	0	0	91922.9	0	0	0	0	0	0	0	0	0	0	0	0	0	0	0	0
191	659.339	4.84112	0	0	0	0	0	48822.8	46702.2	45093.8	47589.2	52730.2	45243.5	0	0	0	0	0	0	0	0	0	85360.6	115575	86081.6	104992	108844	0	0	0	0	0	97503	0	0	0	0	0	0	0	0	0	0	0	0	0	0	0	0
192	604.297	4.26877	0	0	0	0	0	44584.9	45747.5	40414.8	41566.9	47703.6	45578.2	0	0	0	0	0	0	0	0	0	88439.4	127550	97335.5	116597	131828	0	0	0	0	0	118666	0	0	0	0	0	0	0	0	0	0	0	0	0	0	0	0
193	374.688	4.56872	0	0	0	0	0	43291.3	44728.3	38642.3	40842.2	47159.5	41027.8	0	0	0	0	0	0	0	0	0	38332.1	47555.2	35961.6	47862.6	50317.7	0	0	0	0	0	47233.8	0	0	0	0	0	0	0	0	0	0	0	0	0	0	0	0
195	568.837	5.19031	0	0	0	0	0	33393	34681	33021.9	32398.5	36749.9	32267.1	0	0	0	0	0	0	0	0	0	108446	140756	109694	131486	145567	0	0	0	0	0	131794	0	0	0	0	0	0	0	0	0	0	0	0	0	0	0	0
198	684.392	4.91666	0	0	0	0	0	25865.2	28463	25183	26205.8	28512	25715.6	0	0	0	0	0	0	0	0	0	50802.4	53901.4	61349.9	78287.9	78526.3	0	0	0	0	0	72394.7	0	0	0	0	0	0	0	0	0	0	0	0	0	0	0	0
201	326.705	4.67825	0	0	0	0	0	25321.7	25883.1	23697.2	26495.5	27213.2	25440.2	0	0	0	0	0	0	0	0	0	43396.2	53108.2	40195.1	51011.4	52273.7	0	0	0	0	0	50037.5	0	0	0	0	0	0	0	0	0	0	0	0	0	0	0	0
202	550.792	5.80755	0	0	0	0	0	25871.4	24531.4	23635.8	24644.4	27119	26077.4	0	0	0	0	0	0	0	0	0	28785.9	35678.1	31025.7	39216.6	37388.5	0	0	0	0	0	37550.5	0	0	0	0	0	0	0	0	0	0	0	0	0	0	0	0
206	501.307	6.82151	0	0	0	0	0	21565.3	29181.3	26338.1	0	26001.1	34866.7	0	0	0	0	0	0	0	0	0	0	0	0	84114.7	80575.9	0	0	0	0	0	71866.3	0	0	0	0	0	0	0	0	0	0	0	0	0	0	0	0
208	1025.56	5.8132	0	0	0	0	0	19334.6	20527.9	18311.9	18485	21329.7	18333.5	0	0	0	0	0	0	0	0	0	29818.8	43102.2	32868.9	38420.2	45754.4	0	0	0	0	0	38034.7	0	0	0	0	0	0	0	0	0	0	0	0	0	0	0	0
210	244.13	4.68641	0	0	0	0	0	18192.9	18181.5	17732	19176.3	20585.2	18070.6	0	0	0	0	0	0	0	0	0	33365.8	44345.8	32535.3	42329.8	41339.4	0	0	0	0	0	39223.5	0	0	0	0	0	0	0	0	0	0	0	0	0	0	10894.5	0
211	1124.63	6.16237	0	0	0	0	0	17607.6	18918.3	16108.1	17134.6	18744.3	17380.7	0	0	0	0	0	0	0	0	0	29867.7	42697.7	30523.8	38405.5	42846.2	0	0	0	0	0	39259.7	0	0	0	0	0	0	0	0	0	0	0	0	0	0	0	0
213	501.307	7.29771	0	0	0	0	0	18397.9	25544.2	21810.5	0	22187	28900.4	0	0	0	0	0	0	0	0	0	0	0	0	74017.6	70400.2	0	0	0	0	0	63660.4	0	0	0	0	0	0	0	0	0	0	0	0	0	0	0	0
248	437.192	8.73976	0	0	0	0	0	0	0	0	19583.7	0	0	0	0	0	0	0	0	0	0	0	0	0	0	0	0	0	0	0	0	0	0	0	0	123991	0	0	0	0	0	0	0	0	231426	0	0	0	0
304	494.565	14.1216	0	0	0	0	0	0	0	0	0	0	0	0	0	0	0	0	0	0	0	0	0	0	0	0	0	0	23618	0	0	0	0	0	0	0	0	16122.9	0	0	0	0	0	0	0	0	0	0	0
305	522.595	14.4412	0	0	0	0	0	0	0	0	0	0	0	0	0	0	0	0	0	0	0	0	0	0	0	0	0	0	34390.3	0	0	0	0	0	0	17916.9	0	48333	0	0	0	0	0	0	0	15908.6	0	0	0
307	261.124	4.17027	0	0	0	0	0	0	0	0	0	0	0	0	0	0	0	0	0	0	0	0	0	0	0	0	0	0	0	0	0	0	0	0	224021	149331	285121	31691.3	235747	0	110771	95223.4	174308	108550	113003	261625	324533	158031	270859
310	227.139	3.4581	0	0	0	0	0	0	0	0	0	0	0	0	0	0	0	0	0	0	0	0	0	0	0	0	0	0	0	0	0	0	0	0	268158	168758	338312	0	299473	0	120373	104557	213571	117671	122303	308850	391505	185219	321413
313	245.129	4.90875	0	0	0	0	0	0	0	0	0	0	0	0	0	0	0	0	0	0	0	0	26872.1	32322.2	29022.3	44565.8	52090.4	0	0	0	0	0	44502.3	0	137759	92189.5	183344	49377.7	174819	0	65036.2	0	131496	48709.4	67161.2	151629	206200	119848	161365
410	443.333	12.3761	0	0	0	0	0	0	0	0	0	0	0	0	0	0	0	0	0	0	0	201302	0	0	0	0	0	0	0	0	0	0	0	76720.5	0	160478	0	377956	0	373422	96753.5	0	116488	0	0	0	0	0	0
413	487.36	12.3663	0	0	0	0	0	0	0	0	0	0	0	0	0	0	0	0	0	0	0	132998	0	0	0	0	0	0	0	0	0	0	0	0	0	0	0	0	0	0	0	129945	101840	0	0	0	0	0	0
436	442.218	4.32464	0	0	0	0	0	0	0	0	0	0	0	0	0	0	0	0	0	0	0	0	93627.7	125904	98067.2	113096	129070	0	0	0	0	0	109311	0	0	0	0	0	0	0	0	0	0	0	0	0	0	0	0
438	338.513	3.83422	0	0	0	0	0	0	0	0	0	0	0	0	0	0	0	0	0	0	0	0	62088	87904	66524.2	85803.2	113903	0	0	0	0	0	101257	0	0	0	0	0	0	0	0	0	0	0	0	0	0	0	0
440	687.333	5.87021	0	0	0	0	0	0	0	0	0	0	0	0	0	0	0	0	0	0	0	0	25238.4	32660.4	26282.9	32674.4	32350.1	0	0	0	0	0	31617.9	0	0	0	0	0	0	0	0	0	0	0	0	0	0	0	0
489	430.914	14.6576	0	0	0	0	0	0	0	0	0	0	0	0	0	0	0	0	0	0	0	0	0	0	0	0	0	55130.2	0	0	0	0	0	0	0	0	0	0	0	0	0	0	755798	0	0	0	1.70701e+06	0	0
547	413.266	14.5492	0	0	0	0	0	0	0	0	0	0	0	0	0	0	0	0	0	0	0	0	0	0	0	0	0	0	0	0	0	0	0	45663	107002	92642.5	225161	144505	158912	89780.3	669611	77076.1	108628	107704	87791.3	131534	881223	57388.9	76506.7
559	298.346	10.935	0	0	0	0	0	0	0	0	0	0	0	0	0	0	0	0	0	0	0	0	0	0	0	0	0	0	0	0	0	0	0	47745.6	113429	74837.3	0	81325.1	171456	125401	83947	106456	132191	0	79214.3	115456	100523	60876.1	80766
585	301.141	10.9344	0	0	0	0	0	0	0	0	0	0	0	0	0	0	0	0	0	0	0	0	0	0	0	0	0	0	0	0	0	0	0	45212.9	648984	1.07548e+06	1.5392e+06	1.79959e+06	652421	434964	495714	1.10867e+06	893057	2.16112e+06	302577	1.71445e+06	888921	3.94676e+06	735641
673	382.189	5.32499	0	0	0	0	0	0	0	0	0	0	0	0	0	0	0	0	0	0	0	0	0	0	0	0	0	0	0	0	0	0	0	13368.1	120718	106728	0	58145.4	58650.1	43299.1	96842	75462.4	0	77311.8	79016.6	163602	190534	0	195972
685	243.135	11.0843	0	0	0	0	0	0	0	0	0	0	0	0	0	0	0	0	0	0	0	0	0	0	0	0	0	0	0	0	0	0	0	10952.1	44811.5	83529.7	39492.5	37047.6	63160.8	22387.1	28609.7	50456.6	0	85417.8	47064.8	70085	67236	97887.5	65512.4
699	360.175	5.22454	0	0	0	0	0	0	0	0	0	0	0	0	0	0	0	0	0	0	0	0	0	0	0	0	0	0	0	0	0	0	0	11900.7	84851.3	94065.9	0	41134.7	42530.2	28899.2	66533.4	0	0	67494.3	68005	159494	0	0	157630
819	284.294	13.6453	0	0	0	0	0	0	0	0	0	0	0	0	0	0	0	0	0	0	0	0	0	0	0	0	0	0	0	0	0	0	0	0	4.02937e+06	5.07584e+06	4.3887e+06	6.40261e+06	6.18784e+06	5.2989e+06	4.4031e+06	5.85993e+06	6.5897e+06	5.57461e+06	4.97199e+06	3.83028e+06	5.50241e+06	5.73881e+06	5.56665e+06
820	304.261	12.7707	0	0	0	0	0	0	0	0	0	0	0	0	0	0	0	0	0	0	0	0	0	0	0	0	0	0	0	0	0	0	0	0	3.24271e+06	5.94794e+06	5.93023e+06	9.47902e+06	5.1483e+06	4.87782e+06	3.80539e+06	1.0387e+07	7.25288e+06	1.07013e+07	4.40218e+06	5.67808e+06	2.99872e+06	4.126e+06	1.28584e+07
822	270.279	12.9191	0	0	0	0	0	0	0	0	0	0	0	0	0	0	0	0	0	0	0	0	0	0	0	0	0	0	0	0	0	0	0	0	1.93793e+06	2.98319e+06	2.1605e+06	3.7037e+06	2.95822e+06	2.32752e+06	2.22719e+06	2.73902e+06	3.00959e+06	2.99841e+06	2.43452e+06	2.13668e+06	2.64907e+06	2.78039e+06	2.5414e+06
824	247.242	12.7707	0	0	0	0	0	0	0	0	0	0	0	0	0	0	0	0	0	0	0	0	0	0	0	0	0	0	0	0	0	0	0	0	884979	1.00373e+06	611997	1.40199e+06	1.57197e+06	1.37168e+06	1.02589e+06	1.54348e+06	1.34314e+06	1.25221e+06	1.22634e+06	746059	869115	1.36812e+06	1.51829e+06
825	242.248	11.7366	0	0	0	0	0	0	0	0	0	0	0	0	0	0	0	0	0	0	0	0	0	0	0	0	0	0	0	0	0	0	0	0	1.40427e+06	2.11845e+06	1.17266e+06	2.2013e+06	1.88608e+06	2.57442e+06	1.56717e+06	2.07589e+06	1.83672e+06	2.81195e+06	2.29381e+06	1.39111e+06	1.81837e+06	2.15458e+06	2.52436e+06
826	381.185	4.38796	0	0	0	0	0	0	0	0	0	0	0	0	0	0	0	0	0	0	0	0	0	0	0	0	0	0	0	0	0	0	0	0	665472	0	0	0	1.00468e+06	174212	0	600630	801387	333172	0	0	0	461676	0
828	278.245	12.522	0	0	0	0	0	0	0	0	0	0	0	0	0	0	0	0	0	0	0	0	0	0	0	0	0	0	0	0	0	0	0	0	404031	1.10033e+06	834804	1.10947e+06	812458	1.14463e+06	447706	1.40567e+06	1.15385e+06	1.0682e+06	993327	764086	915736	473723	1.63097e+06
829	412.32	6.68174	0	0	0	0	0	0	0	0	0	0	0	0	0	0	0	0	0	0	0	0	0	0	0	0	0	0	0	0	0	0	0	0	818939	753424	0	0	1.58426e+06	930426	0	0	0	1.84644e+06	0	1.49121e+06	0	2.71508e+06	0
830	306.276	13.6482	0	0	0	0	0	0	0	0	0	0	0	0	0	0	0	0	0	0	0	0	0	0	0	0	0	0	0	0	0	0	0	0	276404	499487	570722	608530	512820	407463	309618	502876	526115	575398	362146	216058	486271	489445	525593
831	310.31	13.7716	0	0	0	0	0	0	0	0	0	0	0	0	0	0	0	0	0	0	0	0	0	0	0	0	0	0	0	0	0	0	0	0	320568	614708	264798	677898	391955	492451	399571	685339	601756	726072	625261	378564	0	384220	782524
832	260.128	4.85444	0	0	0	0	0	0	0	0	0	0	0	0	0	0	0	0	0	0	0	0	0	0	0	0	0	0	0	0	0	0	0	0	302914	0	0	0	1.2458e+06	0	0	319280	321932	0	0	0	0	907962	0
833	396.325	7.15901	0	0	0	0	0	0	0	0	0	0	0	0	0	0	0	0	0	0	0	0	0	0	0	0	0	0	0	0	0	0	0	0	251525	788274	0	0	123710	844848	395859	0	0	1.53442e+06	546280	469847	141396	4.71315e+06	662084
834	280.263	12.0793	0	0	0	0	0	0	0	0	0	0	0	0	0	0	0	0	0	0	0	0	0	0	0	0	0	0	0	0	0	0	0	0	614438	918905	562957	1.46215e+06	1.15066e+06	1.0663e+06	691260	1.43098e+06	0	1.50557e+06	1.36556e+06	734662	826703	1.05567e+06	1.58441e+06
835	149.023	7.39545	0	0	0	0	0	0	0	0	0	0	0	0	0	0	0	0	0	0	0	0	0	0	0	0	0	0	0	0	0	0	0	0	308938	163550	429543	307515	323602	172962	115514	120203	320062	92287.5	131383	232828	315117	263379	314223
836	250.214	11.2483	0	0	0	0	0	0	0	0	0	0	0	0	0	0	0	0	0	0	0	0	0	0	0	0	0	0	0	0	0	0	0	0	198090	453404	278103	444560	382242	576230	360508	597448	473283	605491	645956	279516	379522	0	677961
838	318.24	10.4227	0	0	0	0	0	0	0	0	0	0	0	0	0	0	0	0	0	0	0	0	0	0	0	0	0	0	0	0	0	0	0	0	417374	909943	392556	928928	531279	701948	618606	976760	625197	1.13506e+06	557438	512100	715871	1.10536e+06	1.12957e+06
839	320.256	10.0959	0	0	0	0	0	0	0	0	0	0	0	0	0	0	0	0	0	0	0	0	0	0	0	0	0	0	0	0	0	0	0	0	468615	1.25076e+06	926879	1.34117e+06	1.09539e+06	1.29532e+06	920639	1.35031e+06	1.23532e+06	1.42995e+06	1.10746e+06	769148	1.08506e+06	1.45133e+06	1.43762e+06
842	276.23	11.5712	0	0	0	0	0	0	0	0	0	0	0	0	0	0	0	0	0	0	0	0	0	0	0	0	0	0	0	0	0	0	0	0	283838	482127	291114	719852	523406	660325	376626	1.10668e+06	599295	1.28467e+06	776417	323039	506194	388396	925183
843	353.134	4.38233	0	0	0	0	0	0	0	0	0	0	0	0	0	0	0	0	0	0	0	0	0	0	0	0	0	0	0	0	0	0	0	0	272286	77353.1	153022	83408.9	96741.3	80080.6	76600.5	30105.6	0	40315.6	81022.4	100260	0	57330.9	298489
844	200.201	9.88241	0	0	0	0	0	0	0	0	0	0	0	0	0	0	0	0	0	0	0	0	0	0	0	0	0	0	0	0	0	0	0	0	129162	194861	106426	169765	209940	244413	142943	245589	223017	251373	228856	110464	138936	244761	263806
845	296.294	13.3064	0	0	0	0	0	0	0	0	0	0	0	0	0	0	0	0	0	0	0	0	0	0	0	0	0	0	0	0	0	0	0	0	210823	306043	192547	449678	399299	377668	240218	434477	488910	421855	435247	270775	296652	451366	398692
846	226.216	10.3157	0	0	0	0	0	0	0	0	0	0	0	0	0	0	0	0	0	0	0	0	0	0	0	0	0	0	0	0	0	0	0	0	128474	224619	132988	203740	250067	237484	140764	269147	256859	275076	249015	146012	133571	237103	271286
847	316.224	10.0458	0	0	0	0	0	0	0	0	0	0	0	0	0	0	0	0	0	0	0	0	0	0	0	0	0	0	0	0	0	0	0	0	338132	501069	394112	0	515351	674872	406371	0	0	0	0	324142	380916	0	0
849	149.023	10.941	0	0	0	0	0	0	0	0	0	0	0	0	0	0	0	0	0	0	0	0	0	0	0	0	0	0	0	0	0	0	0	0	144845	288854	323437	358991	174471	95132.6	121804	228065	214109	450841	81991.1	417962	229122	1.01563e+06	148343
851	182.129	4.49397	0	0	0	0	0	0	0	0	0	0	0	0	0	0	0	0	0	0	0	0	0	0	0	0	0	0	0	0	0	0	0	0	334867	290960	605186	357827	495222	304785	129759	104346	365670	171031	152608	451842	461152	347781	326208
852	237.221	11.5747	0	0	0	0	0	0	0	0	0	0	0	0	0	0	0	0	0	0	0	0	0	0	0	0	0	0	0	0	0	0	0	0	163507	162237	106501	241239	318998	254348	173322	366589	213013	419001	402064	128446	209270	190551	304565
853	226.216	12.7707	0	0	0	0	0	0	0	0	0	0	0	0	0	0	0	0	0	0	0	0	0	0	0	0	0	0	0	0	0	0	0	0	131369	142042	76462.3	165002	134434	187118	151677	225073	193773	178233	175506	105688	123753	144929	227776
854	355.263	8.26515	0	0	0	0	0	0	0	0	0	0	0	0	0	0	0	0	0	0	0	0	0	0	0	0	0	0	0	0	0	0	0	0	89003.4	134980	274090	160828	118580	0	45527.1	0	106812	66503.9	39343.2	189302	150753	157526	80193.7
855	385.346	13.4954	0	0	0	0	0	0	0	0	0	0	0	0	0	0	0	0	0	0	0	0	0	0	0	0	0	0	0	0	0	0	0	0	249172	437741	636942	569401	481657	0	181720	641844	98636.7	393445	183335	2.17028e+06	2.32422e+06	1.63972e+06	2.17264e+06
856	243.183	3.25079	0	0	0	0	0	0	0	0	0	0	0	0	0	0	0	0	0	0	0	0	0	0	0	0	0	0	0	0	0	0	0	0	208983	295198	151681	264230	173539	162379	161888	272452	157644	206004	187234	166395	0	0	311815
865	198.185	12.7707	0	0	0	0	0	0	0	0	0	0	0	0	0	0	0	0	0	0	0	0	0	0	0	0	0	0	0	0	0	0	0	0	119764	118169	71009	153141	124657	174296	131185	201814	176522	182804	153065	97443.1	113863	126544	202611
866	373.273	8.26515	0	0	0	0	0	0	0	0	0	0	0	0	0	0	0	0	0	0	0	0	0	0	0	0	0	0	0	0	0	0	0	0	72332.3	110792	221828	124487	94075.4	0	29411.6	0	83806.5	55143.2	31985	149604	125079	125169	59169.9
867	263.237	12.0783	0	0	0	0	0	0	0	0	0	0	0	0	0	0	0	0	0	0	0	0	0	0	0	0	0	0	0	0	0	0	0	0	202827	300859	160975	0	0	386365	0	0	0	0	0	0	266491	380582	0
870	280.263	10.09	0	0	0	0	0	0	0	0	0	0	0	0	0	0	0	0	0	0	0	0	0	0	0	0	0	0	0	0	0	0	0	0	144866	374873	224074	323846	270040	328418	265987	354105	272022	390365	287002	297533	338721	394640	388903
873	312.326	14.5875	0	0	0	0	0	0	0	0	0	0	0	0	0	0	0	0	0	0	0	0	0	0	0	0	0	0	0	0	0	0	0	0	65325.7	0	0	56648.7	72456.9	94136.8	0	0	64889.1	0	0	0	0	65388	0
877	245.078	7.39545	0	0	0	0	0	0	0	0	0	0	0	0	0	0	0	0	0	0	0	0	0	0	0	0	0	0	0	0	0	0	0	0	92663.3	50632.1	153826	88904.1	115860	51951.2	33167.3	37827.7	112407	27076.5	38095.9	84464.3	100413	103346	101200
878	414.43	13.0406	0	0	0	0	0	0	0	0	0	0	0	0	0	0	0	0	0	0	0	0	0	0	0	0	0	0	0	0	0	0	0	0	71626.6	0	0	0	0	0	0	84859.6	0	0	39088.8	0	0	180305	0
879	459.241	5.96914	0	0	0	0	0	0	0	0	0	0	0	0	0	0	0	0	0	0	0	0	0	0	0	0	0	0	0	0	0	0	0	0	92538	0	0	63946.5	86812.1	75202.7	59227.9	54164	0	50067.5	56252	105977	0	70434.1	125672
880	316.212	3.74277	0	0	0	0	0	0	0	0	0	0	0	0	0	0	0	0	0	0	0	0	0	0	0	0	0	0	0	0	0	0	0	0	108516	251216	69786.4	38387.8	75232.6	58659.6	108241	118960	48353	129613	32161.3	230772	211476	127629	170210
882	232.097	3.99903	0	0	0	0	0	0	0	0	0	0	0	0	0	0	0	0	0	0	0	0	0	0	0	0	0	0	0	0	0	0	0	0	122245	0	0	0	748840	0	0	293679	149607	30937	0	0	0	258925	0
883	338.341	14.6482	0	0	0	0	0	0	0	0	0	0	0	0	0	0	0	0	0	0	0	0	0	0	0	0	0	0	0	0	0	0	0	0	66861.4	0	170531	145174	737344	464756	328421	484375	359436	0	1.70228e+06	1.04837e+06	349525	200874	346083
884	290.245	12.1819	0	0	0	0	0	0	0	0	0	0	0	0	0	0	0	0	0	0	0	0	0	0	0	0	0	0	0	0	0	0	0	0	78329.4	129031	0	0	132806	190106	86970.2	186402	0	0	188381	112058	104697	116016	288411
885	395.661	4.65797	0	0	0	0	0	0	0	0	0	0	0	0	0	0	0	0	0	0	0	0	0	0	0	0	0	0	0	0	0	0	0	0	75313.1	0	0	0	117363	19604.1	0	252416	92817.1	65508.9	0	0	0	66322.7	0
886	296.258	10.4202	0	0	0	0	0	0	0	0	0	0	0	0	0	0	0	0	0	0	0	0	0	0	0	0	0	0	0	0	0	0	0	0	139726	348696	106237	237799	114214	172348	213932	271715	120884	316989	201972	171832	281273	346536	343508
889	431.276	8.26515	0	0	0	0	0	0	0	0	0	0	0	0	0	0	0	0	0	0	0	0	0	0	0	0	0	0	0	0	0	0	0	0	51110.3	41434.6	166973	99418.2	74221.7	0	26261.3	0	52658.4	39377.8	22733	110607	90874.9	87538	50619.6
890	227.083	9.14579	0	0	0	0	0	0	0	0	0	0	0	0	0	0	0	0	0	0	0	0	0	0	0	0	0	0	0	0	0	0	0	0	80582.7	86566	88137	84623.8	88232.9	86148.3	49379.2	115663	69853	65464.8	127348	108553	104883	105037	73543.2
893	293.191	4.04073	0	0	0	0	0	0	0	0	0	0	0	0	0	0	0	0	0	0	0	0	0	0	0	0	0	0	0	0	0	0	0	0	70668.3	61286.1	80696.2	89865.9	76135.6	37384.9	32361.5	67660	87282.1	44462.1	50385.7	46811	83233.1	49814.5	115475
895	192.138	7.3661	0	0	0	0	0	0	0	0	0	0	0	0	0	0	0	0	0	0	0	0	0	0	0	0	0	0	0	0	0	0	0	0	57248.3	47039.5	69130.7	52770.2	51070.5	603068	0	0	57375.5	32019.9	0	48392.9	93105.1	130421	14156.8
898	398.341	7.6394	0	0	0	0	0	0	0	0	0	0	0	0	0	0	0	0	0	0	0	0	0	0	0	0	0	0	0	0	0	0	0	0	55635.1	35430.8	39677.7	47176.9	39456.3	53025.9	5311.39	0	0	22155.1	14840.9	46794.7	22781.8	0	20428.8
902	444.565	5.90453	0	0	0	0	0	0	0	0	0	0	0	0	0	0	0	0	0	0	0	0	0	0	0	0	0	0	0	0	0	0	0	0	89663.8	0	0	51424.8	73113.7	0	34540.1	36568	0	37142.3	47585.4	84142	0	55631.4	0
904	443.334	12.3201	0	0	0	0	0	0	0	0	0	0	0	0	0	0	0	0	0	0	0	0	0	0	0	0	0	0	0	0	0	0	0	0	33905.8	0	165156	0	32237.9	0	0	116639	0	117950	130246	132223	358248	0	366038
906	334.176	4.79636	0	0	0	0	0	0	0	0	0	0	0	0	0	0	0	0	0	0	0	0	0	0	0	0	0	0	0	0	0	0	0	0	163852	71502.4	116462	0	120553	0	59084.5	96479.4	0	0	78802.7	193825	70715.1	119837	262859
907	356.232	10.8212	0	0	0	0	0	0	0	0	0	0	0	0	0	0	0	0	0	0	0	0	0	0	0	0	0	0	0	0	0	0	0	0	90877.6	136390	0	178610	161616	203473	104542	158539	173084	172701	170458	78809.6	98930.5	130302	170010
912	419.24	8.82479	0	0	0	0	0	0	0	0	0	0	0	0	0	0	0	0	0	0	0	0	0	0	0	0	0	0	0	0	0	0	0	0	38015.3	45097	45619.8	69221	54380.4	69933	59270.8	51676.5	58345.2	54210.4	47268.3	44020.4	45703.2	45338.8	74056
918	202.123	4.93766	0	0	0	0	0	0	0	0	0	0	0	0	0	0	0	0	0	0	0	0	0	0	0	0	0	0	0	0	0	0	0	0	65261.6	175436	293284	237000	335116	315541	32310	0	313054	211734	72279.5	128994	195287	621964	125255
925	429.889	5.85538	0	0	0	0	0	0	0	0	0	0	0	0	0	0	0	0	0	0	0	0	0	0	0	0	0	0	0	0	0	0	0	0	55540.5	0	0	39405.1	51294.4	0	22856.4	0	0	32644.7	35121.4	63008.1	0	0	0
930	280.263	10.8259	0	0	0	0	0	0	0	0	0	0	0	0	0	0	0	0	0	0	0	0	0	0	0	0	0	0	0	0	0	0	0	0	88506.3	146400	0	172852	156499	178869	98409.9	154838	156079	167730	170991	69541.9	107677	150368	174596
934	245.078	8.11727	0	0	0	0	0	0	0	0	0	0	0	0	0	0	0	0	0	0	0	0	0	0	0	0	0	0	0	0	0	0	0	0	35826.5	37764.7	149665	156487	175957	192411	42220.6	179676	170032	204203	63047.6	39453.2	42151.4	57375.2	152743
935	298.31	13.975	0	0	0	0	0	0	0	0	0	0	0	0	0	0	0	0	0	0	0	0	0	0	0	0	0	0	0	0	0	0	0	0	75372.8	96050.3	63063.2	120799	101216	110828	85648.4	0	122835	0	0	0	0	78266.5	125662
936	357.278	9.39279	0	0	0	0	0	0	0	0	0	0	0	0	0	0	0	0	0	0	0	0	0	0	0	0	0	0	0	0	0	0	0	0	28748.7	64769.9	45708.6	46827	139527	0	80308.8	89782.8	59495.2	0	36304.3	252496	225174	131667	0
937	394.31	7.12599	0	0	0	0	0	0	0	0	0	0	0	0	0	0	0	0	0	0	0	0	0	0	0	0	0	0	0	0	0	0	0	0	61979.6	0	146219	130809	0	0	0	0	104730	0	0	0	73461.4	0	0
944	389.251	6.50325	0	0	0	0	0	0	0	0	0	0	0	0	0	0	0	0	0	0	0	0	0	0	0	0	0	0	0	0	0	0	0	0	50225.8	47512.8	68578.3	40304.1	65276	34128.9	20963.9	23920.5	42291.1	38369.3	21360.7	102890	94714.3	55757.2	68677.4
949	251.237	12.1848	0	0	0	0	0	0	0	0	0	0	0	0	0	0	0	0	0	0	0	0	0	0	0	0	0	0	0	0	0	0	0	0	34819.1	66599.2	0	0	71269.8	79834.5	47890	0	0	0	89308.5	0	54440.8	75977.4	96109.6
951	376.138	5.15323	0	0	0	0	0	0	0	0	0	0	0	0	0	0	0	0	0	0	0	0	0	0	0	0	0	0	0	0	0	0	0	0	41934.5	0	0	0	28648.9	19592.9	0	0	0	34827.7	11255.8	0	0	38803.1	0
952	302.196	1.59631	0	0	0	0	0	0	0	0	0	0	0	0	0	0	0	0	0	0	0	0	0	0	0	0	0	0	0	0	0	0	0	0	17907.1	26124	0	0	11073.3	0	0	82928.5	0	0	0	0	0	0	21766.1
953	169.076	4.03019	0	0	0	0	0	0	0	0	0	0	0	0	0	0	0	0	0	0	0	0	0	0	0	0	0	0	0	0	0	0	0	0	81280.9	79934.5	102201	151629	314877	22691.1	39199.5	87636.5	289520	307771	56601.9	97905.5	52358.5	426783	67573.9
962	453.168	8.7707	0	0	0	0	0	0	0	0	0	0	0	0	0	0	0	0	0	0	0	0	0	0	0	0	0	0	0	0	0	0	0	0	29633.9	34590	64902	49230.5	41742.9	61356.8	41028.1	60763.5	25378.8	51647.8	54949.8	47808.9	67957.4	54276	50087.1
966	276.123	4.11269	0	0	0	0	0	0	0	0	0	0	0	0	0	0	0	0	0	0	0	0	0	0	0	0	0	0	0	0	0	0	0	0	50791	0	0	0	285337	0	0	113615	52095.8	0	0	0	0	105252	0
972	300.134	4.17855	0	0	0	0	0	0	0	0	0	0	0	0	0	0	0	0	0	0	0	0	0	0	0	0	0	0	0	0	0	0	0	0	55777.5	33938.6	68496.7	48877.1	63556.9	0	0	0	52792.9	0	0	44919.2	32644.3	50521.2	88077
973	263.237	10.0914	0	0	0	0	0	0	0	0	0	0	0	0	0	0	0	0	0	0	0	0	0	0	0	0	0	0	0	0	0	0	0	0	48087.2	150641	75232.5	97314.6	86030.5	96884.7	80016.8	117615	100078	159988	82580.4	95333.6	118951	164363	155499
978	476.306	4.72343	0	0	0	0	0	0	0	0	0	0	0	0	0	0	0	0	0	0	0	0	0	0	0	0	0	0	0	0	0	0	0	0	47221	0	0	0	0	0	38478	39846.5	0	41479.1	9466.47	13462.1	0	0	0
995	407.328	13.5084	0	0	0	0	0	0	0	0	0	0	0	0	0	0	0	0	0	0	0	0	0	0	0	0	0	0	0	0	0	0	0	0	57390.7	118242	162388	169559	134897	0	43385.6	159222	18714.5	95800.1	45359.8	490261	541314	378132	517733
996	356.207	5.08637	0	0	0	0	0	0	0	0	0	0	0	0	0	0	0	0	0	0	0	0	0	0	0	0	0	0	0	0	0	0	0	0	26059.1	0	121079	67070.1	58050.4	0	0	0	116564	0	0	0	0	0	0
1002	373.273	9.5312	0	0	0	0	0	0	0	0	0	0	0	0	0	0	0	0	0	0	0	0	0	0	0	0	0	0	0	0	0	0	0	0	15374.7	67795.5	96580	61014.6	57869.4	0	0	0	42675.5	0	3457.73	45380.6	63564.6	83612.3	37238.4
1003	307.13	8.16617	0	0	0	0	0	0	0	0	0	0	0	0	0	0	0	0	0	0	0	0	0	0	0	0	0	0	0	0	0	0	0	0	19032.2	39998.7	32086.1	20364.6	39962	26008.6	0	0	0	12690.6	11926.4	59458.3	55546.2	62324.1	32752
1004	355.263	9.5312	0	0	0	0	0	0	0	0	0	0	0	0	0	0	0	0	0	0	0	0	0	0	0	0	0	0	0	0	0	0	0	0	14164.1	68139.8	93571.9	65596.3	57459.5	0	0	0	42444.6	0	3550.53	40163.3	58109.9	84100.7	35725.2
1007	327.227	13.6895	0	0	0	0	0	0	0	0	0	0	0	0	0	0	0	0	0	0	0	0	0	0	0	0	0	0	0	0	0	0	0	0	28200.1	37047	111260	149463	139427	38377.3	34608	26367.2	154716	79897.7	41633.6	43892.3	93035.4	171829	20035.9
1021	479.348	11.0453	0	0	0	0	0	0	0	0	0	0	0	0	0	0	0	0	0	0	0	0	0	0	0	0	0	0	0	0	0	0	0	0	15536.5	28047.8	0	0	0	0	10988.3	0	0	53321.5	0	35293	4917.4	0	28636
1031	312.325	13.9235	0	0	0	0	0	0	0	0	0	0	0	0	0	0	0	0	0	0	0	0	0	0	0	0	0	0	0	0	0	0	0	0	13610.3	0	0	34930.4	44333.9	20468.4	0	0	38650	0	0	0	0	57367.3	0
1042	319.224	11.3254	0	0	0	0	0	0	0	0	0	0	0	0	0	0	0	0	0	0	0	0	0	0	0	0	0	0	0	0	0	0	0	0	16851.5	28402.9	43929.1	65992.6	45576.9	0	35383.4	38076.4	64820.3	150831	22510.3	19701.8	57044.3	428073	29654
1045	423.38	13.9801	0	0	0	0	0	0	0	0	0	0	0	0	0	0	0	0	0	0	0	0	0	0	0	0	0	0	0	0	0	0	0	0	36833.9	0	0	0	0	0	116943	30352.2	0	0	29584.6	258107	316569	561684	223793
1049	394.31	6.74134	0	0	0	0	0	0	0	0	0	0	0	0	0	0	0	0	0	0	0	0	0	0	0	0	0	0	0	0	0	0	0	0	16171	19926.4	25027.5	16040.3	23622.1	982473	0	0	14842.8	36778.6	0	15955.4	24546.7	96984.1	16917
1051	414.335	6.28916	0	0	0	0	0	0	0	0	0	0	0	0	0	0	0	0	0	0	0	0	0	0	0	0	0	0	0	0	0	0	0	0	16630.4	0	263604	246153	0	785786	88012.1	136435	208594	0	14432.1	0	0	364060	17163.6
1052	414.334	6.54365	0	0	0	0	0	0	0	0	0	0	0	0	0	0	0	0	0	0	0	0	0	0	0	0	0	0	0	0	0	0	0	0	23801.8	95594.9	0	0	257567	0	0	44794	0	452504	0	350679	255737	0	43752.2
1072	410.304	6.05785	0	0	0	0	0	0	0	0	0	0	0	0	0	0	0	0	0	0	0	0	0	0	0	0	0	0	0	0	0	0	0	0	33678.6	4654.62	0	81085.2	0	0	0	0	76571.9	0	0	18392.3	0	0	0
1085	566.887	14.6933	0	0	0	0	0	0	0	0	0	0	0	0	0	0	0	0	0	0	0	0	0	0	0	0	0	0	0	0	0	0	0	0	0	0	0	0	0	13181.6	0	916077	57246.3	0	0	645653	830512	0	958053
1093	442.294	5.08389	0	0	0	0	0	0	0	0	0	0	0	0	0	0	0	0	0	0	0	0	0	0	0	0	0	0	0	0	0	0	0	0	21875.5	19669.5	0	0	0	0	0	0	0	0	0	8882.97	69577.3	0	24786.4
1098	419.276	11.4928	0	0	0	0	0	0	0	0	0	0	0	0	0	0	0	0	0	0	0	0	0	0	0	0	0	0	0	0	0	0	0	0	19627.9	46334.4	0	0	64862.6	43772.6	44600.5	29733.3	0	66553.8	23828.5	152530	53991.6	71861.3	27416.3
1100	362.298	10.3062	0	0	0	0	0	0	0	0	0	0	0	0	0	0	0	0	0	0	0	0	0	0	0	0	0	0	0	0	0	0	0	0	14792	36652.8	0	0	11461.1	0	11024.4	29994.1	0	0	0	53977.7	0	0	12788.9
1102	356.207	4.7462	0	0	0	0	0	0	0	0	0	0	0	0	0	0	0	0	0	0	0	0	0	0	0	0	0	0	0	0	0	0	0	0	17717.7	0	104530	58729.3	39290.1	0	0	0	105691	0	0	0	0	0	0
1114	346.176	3.60759	0	0	0	0	0	0	0	0	0	0	0	0	0	0	0	0	0	0	0	0	0	0	0	0	0	0	0	0	0	0	0	0	36482	68509.4	0	0	0	0	34437.6	41578.6	0	0	0	87696.6	200200	0	104894
1115	428.315	5.80478	0	0	0	0	0	0	0	0	0	0	0	0	0	0	0	0	0	0	0	0	0	0	0	0	0	0	0	0	0	0	0	0	26965.5	0	0	0	0	0	0	0	0	191913	0	161785	0	164860	0
1143	463.302	11.5216	0	0	0	0	0	0	0	0	0	0	0	0	0	0	0	0	0	0	0	0	0	0	0	0	0	0	0	0	0	0	0	0	6000.47	0	0	0	78414.2	0	0	61753.1	0	0	0	178509	0	93458	53486.8
1154	243.134	2.2449	0	0	0	0	0	0	0	0	0	0	0	0	0	0	0	0	0	0	0	0	0	0	0	0	0	0	0	0	0	0	0	0	20200.5	124480	22418.8	0	0	0	93281	57912.7	0	127331	26884.2	127384	398008	26566.5	109789
1158	360.323	14.6491	0	0	0	0	0	0	0	0	0	0	0	0	0	0	0	0	0	0	0	0	0	0	0	0	0	0	0	0	0	0	0	0	7498.39	0	40960.5	26612.9	168209	0	37953.6	107326	46547.4	110118	221986	248785	42853.1	18021.9	74503
1160	413.266	9.53102	0	0	0	0	0	0	0	0	0	0	0	0	0	0	0	0	0	0	0	0	0	0	0	0	0	0	0	0	0	0	0	0	9042.76	45791.1	65660.1	45576.1	31015.4	0	0	0	30963	0	0	32780.8	37612.4	53969.4	27738.3
1184	198.185	9.00779	0	0	0	0	0	0	0	0	0	0	0	0	0	0	0	0	0	0	0	0	0	0	0	0	0	0	0	0	0	0	0	0	6359.04	31466.6	10516.2	52813.2	12941.8	14993.7	4283.22	7809.22	13698.5	46690.6	10032.8	96709.3	63361.7	70380.2	9396.25
1200	336.25	10.308	0	0	0	0	0	0	0	0	0	0	0	0	0	0	0	0	0	0	0	0	0	0	0	0	0	0	0	0	0	0	0	0	6098.83	54978.8	0	43168.3	0	5889.2	13086.9	95335.4	0	117966	60756.3	41006.9	173896	47686.1	96991
1230	412.32	7.60647	0	0	0	0	0	0	0	0	0	0	0	0	0	0	0	0	0	0	0	0	0	0	0	0	0	0	0	0	0	0	0	0	5273.28	9359.41	30887.1	22095.7	45612.7	57585.3	6674.21	0	23574	44766.8	3593.79	0	5885	226780	9758.59
1240	594.863	11.8904	0	0	0	0	0	0	0	0	0	0	0	0	0	0	0	0	0	0	0	0	0	0	0	0	0	0	0	0	0	0	0	0	0	303555	1.17642e+06	296160	0	0	0	0	571320	48084.4	0	92028.9	0	0	0
1245	562.479	13.9772	0	0	0	0	0	0	0	0	0	0	0	0	0	0	0	0	0	0	0	0	0	0	0	0	0	0	0	0	0	0	0	0	0	191853	0	29714.2	0	0	0	43883	0	0	0	320329	590051	0	107884
1246	463.353	14.4816	0	0	0	0	0	0	0	0	0	0	0	0	0	0	0	0	0	0	0	0	0	0	0	0	0	0	0	0	0	0	0	0	0	182139	0	0	0	0	0	0	0	219071	0	161576	187837	0	55506.3
1249	522.486	13.9776	0	0	0	0	0	0	0	0	0	0	0	0	0	0	0	0	0	0	0	0	0	0	0	0	0	0	0	0	0	0	0	0	0	148721	0	31349.3	0	0	0	0	0	0	0	258959	453823	0	0
1250	546.486	12.9937	0	0	0	0	0	0	0	0	0	0	0	0	0	0	0	0	0	0	0	0	0	0	0	0	0	0	0	0	0	0	0	0	0	97842.1	215263	0	0	0	0	0	0	0	0	81293.4	0	0	0
1253	266.107	5.00755	0	0	0	0	0	0	0	0	0	0	0	0	0	0	0	0	0	0	0	0	0	0	0	0	0	0	0	0	0	0	0	0	0	60532.5	0	0	0	0	0	0	0	70483.1	47087	0	0	0	0
1255	446.311	13.1836	0	0	0	0	0	0	0	0	0	0	0	0	0	0	0	0	0	0	0	0	0	0	0	0	0	0	0	0	0	0	0	0	0	64600.2	79084.3	0	69596.3	34004.6	6031.26	0	26672.3	0	0	104456	115843	56644.4	0
1257	384.361	11.7806	0	0	0	0	0	0	0	0	0	0	0	0	0	0	0	0	0	0	0	0	0	0	0	0	0	0	0	0	0	0	0	0	0	43674.6	0	0	0	0	0	0	0	11465.4	0	67934.4	29542.3	16707.5	0
1259	551.354	11.4666	0	0	0	0	0	0	0	0	0	0	0	0	0	0	0	0	0	0	0	0	0	0	0	0	0	0	0	0	0	0	0	0	0	75594	84822.1	0	0	0	0	60044.6	0	95908.2	0	0	5651.15	0	46860.1
1263	540.424	11.3608	0	0	0	0	0	0	0	0	0	0	0	0	0	0	0	0	0	0	0	0	0	0	0	0	0	0	0	0	0	0	0	0	0	34428.4	150647	0	0	118751	14522.4	19446.6	0	0	19112.3	34641.8	31663.2	0	39216.5
1270	181.122	7.25802	0	0	0	0	0	0	0	0	0	0	0	0	0	0	0	0	0	0	0	0	0	0	0	0	0	0	0	0	0	0	0	0	0	43873.1	108346	59588.2	125299	0	0	12934.5	114739	15705.7	0	38936	134753	143310	21967
1271	507.328	11.505	0	0	0	0	0	0	0	0	0	0	0	0	0	0	0	0	0	0	0	0	0	0	0	0	0	0	0	0	0	0	0	0	0	69263.9	81615.1	102448	0	98444	51216.9	79205.6	93200.7	96960	15564.9	150838	68086.6	66009.4	62045
1280	583.39	12.6052	0	0	0	0	0	0	0	0	0	0	0	0	0	0	0	0	0	0	0	0	0	0	0	0	0	0	0	0	0	0	0	0	0	36097.1	32610.5	0	0	0	0	0	0	0	0	40236.6	0	0	0
1285	400.356	7.36242	0	0	0	0	0	0	0	0	0	0	0	0	0	0	0	0	0	0	0	0	0	0	0	0	0	0	0	0	0	0	0	0	0	24061.7	0	0	0	0	0	0	0	0	0	82872.6	30915.3	206105	0
1287	525.349	11.8693	0	0	0	0	0	0	0	0	0	0	0	0	0	0	0	0	0	0	0	0	0	0	0	0	0	0	0	0	0	0	0	0	0	48787.2	42807.7	23620.7	0	0	0	0	0	26469.3	0	38904.3	33835.3	0	30737.2
1291	496.329	11.474	0	0	0	0	0	0	0	0	0	0	0	0	0	0	0	0	0	0	0	0	0	0	0	0	0	0	0	0	0	0	0	0	0	37046.4	0	0	0	0	0	0	0	0	0	38122.3	71413	0	24859.1
1333	282.278	9.72099	0	0	0	0	0	0	0	0	0	0	0	0	0	0	0	0	0	0	0	0	0	0	0	0	0	0	0	0	0	0	0	0	0	11184.6	0	0	0	0	0	0	0	16242.8	0	83418.5	6481.53	25711.4	0
1423	265.253	13.6823	0	0	0	0	0	0	0	0	0	0	0	0	0	0	0	0	0	0	0	0	0	0	0	0	0	0	0	0	0	0	0	0	0	4348	27061.9	39112.3	39638.9	8900.22	8148.28	0	51012.2	20091.7	8874.33	7513.55	0	48116.4	0
1477	454.292	10.749	0	0	0	0	0	0	0	0	0	0	0	0	0	0	0	0	0	0	0	0	0	0	0	0	0	0	0	0	0	0	0	0	0	0	896642	131841	130171	268707	0	0	207073	0	0	10658.8	0	0	0
1479	412.32	6.48304	0	0	0	0	0	0	0	0	0	0	0	0	0	0	0	0	0	0	0	0	0	0	0	0	0	0	0	0	0	0	0	0	0	0	1.43257e+06	1.44682e+06	0	0	0	20842.6	1.28261e+06	0	244317	0	841963	0	0
1481	410.305	6.63592	0	0	0	0	0	0	0	0	0	0	0	0	0	0	0	0	0	0	0	0	0	0	0	0	0	0	0	0	0	0	0	0	0	0	690432	453523	0	0	218428	0	393409	0	229460	0	288045	0	466859
1484	480.308	10.9851	0	0	0	0	0	0	0	0	0	0	0	0	0	0	0	0	0	0	0	0	0	0	0	0	0	0	0	0	0	0	0	0	0	0	401069	0	0	77810.8	0	0	176238	0	0	0	0	53754.6	0
1488	382.295	7.96175	0	0	0	0	0	0	0	0	0	0	0	0	0	0	0	0	0	0	0	0	0	0	0	0	0	0	0	0	0	0	0	0	0	0	145916	110221	152345	0	0	0	173141	0	0	0	0	0	0
1489	414.336	6.89353	0	0	0	0	0	0	0	0	0	0	0	0	0	0	0	0	0	0	0	0	0	0	0	0	0	0	0	0	0	0	0	0	0	0	139314	90699.3	97409.1	21668	0	0	170590	0	0	0	0	0	0
1490	398.29	7.75656	0	0	0	0	0	0	0	0	0	0	0	0	0	0	0	0	0	0	0	0	0	0	0	0	0	0	0	0	0	0	0	0	0	0	133596	94864	137443	0	0	0	139930	0	0	0	0	0	0
1492	685.433	14.4848	0	0	0	0	0	0	0	0	0	0	0	0	0	0	0	0	0	0	0	0	0	0	0	0	0	0	0	0	0	0	0	0	0	0	208307	0	0	0	0	549121	0	0	0	0	596028	0	263756
1493	466.292	10.5495	0	0	0	0	0	0	0	0	0	0	0	0	0	0	0	0	0	0	0	0	0	0	0	0	0	0	0	0	0	0	0	0	0	0	211720	22671	0	42492.1	0	0	123275	0	0	0	0	74696.5	0
1502	516.305	11.6148	0	0	0	0	0	0	0	0	0	0	0	0	0	0	0	0	0	0	0	0	0	0	0	0	0	0	0	0	0	0	0	0	0	0	45323.9	0	0	0	0	0	89248.2	0	0	0	0	0	0
1503	430.331	5.26128	0	0	0	0	0	0	0	0	0	0	0	0	0	0	0	0	0	0	0	0	0	0	0	0	0	0	0	0	0	0	0	0	0	0	81159.5	102522	60106.3	0	0	0	207748	0	0	0	0	0	0
1504	339.373	9.28839	0	0	0	0	0	0	0	0	0	0	0	0	0	0	0	0	0	0	0	0	0	0	0	0	0	0	0	0	0	0	0	0	0	0	88139.3	14788.3	0	39591	24328.9	0	0	0	0	0	80473.7	31509.6	0
1506	237.222	12.6522	0	0	0	0	0	0	0	0	0	0	0	0	0	0	0	0	0	0	0	0	0	0	0	0	0	0	0	0	0	0	0	0	0	0	42130.4	7522.37	12556.3	3378.44	0	0	18509.8	0	0	0	0	67103.2	0
1516	503.268	6.10495	0	0	0	0	0	0	0	0	0	0	0	0	0	0	0	0	0	0	0	0	0	0	0	0	0	0	0	0	0	0	0	0	0	0	73378.2	38100.7	0	47493.1	27634.4	39934.2	41031.1	31903.1	0	0	123352	0	0
1538	498.287	7.07526	0	0	0	0	0	0	0	0	0	0	0	0	0	0	0	0	0	0	0	0	0	0	0	0	0	0	0	0	0	0	0	0	0	0	25862.4	17971	43899.6	0	16366.3	20478.9	35716.8	11252.4	0	32171.1	75297.9	25964.8	48441.9
1564	462.267	7.07492	0	0	0	0	0	0	0	0	0	0	0	0	0	0	0	0	0	0	0	0	0	0	0	0	0	0	0	0	0	0	0	0	0	0	22404.2	15813.5	36488.5	0	10988.6	14048.8	23805.7	0	0	27866.8	60640.3	20448.9	40026.4
1578	541.12	14.9544	0	0	0	0	0	0	0	0	0	0	0	0	0	0	0	0	0	0	0	0	0	0	0	0	0	0	0	0	0	0	0	0	0	0	0	0	0	263656	33250.4	40435.2	0	0	0	53278.8	28391.6	0	105490
1593	480.277	7.08646	0	0	0	0	0	0	0	0	0	0	0	0	0	0	0	0	0	0	0	0	0	0	0	0	0	0	0	0	0	0	0	0	0	0	16252.4	0	27883.7	0	0	0	19409.7	0	0	0	48036.1	0	29966.8
1645	414.336	8.01931	0	0	0	0	0	0	0	0	0	0	0	0	0	0	0	0	0	0	0	0	0	0	0	0	0	0	0	0	0	0	0	0	0	0	7360.81	9729.72	6781.06	0	0	0	0	0	0	0	0	40480.6	0
1659	536.165	14.9547	0	0	0	0	0	0	0	0	0	0	0	0	0	0	0	0	0	0	0	0	0	0	0	0	0	0	0	0	0	0	0	0	0	0	0	0	0	179428	22801.5	21305.1	0	0	0	28609.3	15990.1	0	64874
1696	316.224	9.65562	0	0	0	0	0	0	0	0	0	0	0	0	0	0	0	0	0	0	0	0	0	0	0	0	0	0	0	0	0	0	0	0	0	0	0	688072	0	0	0	555686	584943	600138	574069	0	0	533918	629907
1697	441.297	1.51071	0	0	0	0	0	0	0	0	0	0	0	0	0	0	0	0	0	0	0	0	0	0	0	0	0	0	0	0	0	0	0	0	0	0	0	120214	69137.7	0	0	0	76321.7	0	0	52264.4	0	0	0
1698	263.237	11.9627	0	0	0	0	0	0	0	0	0	0	0	0	0	0	0	0	0	0	0	0	0	0	0	0	0	0	0	0	0	0	0	0	0	0	0	413317	426896	0	237532	502152	407705	525172	410619	211919	0	0	593537
1709	473.916	6.02184	0	0	0	0	0	0	0	0	0	0	0	0	0	0	0	0	0	0	0	0	0	0	0	0	0	0	0	0	0	0	0	0	0	0	0	57072.2	0	61632.9	0	41730.8	0	42159.5	50515.8	0	0	0	0
1711	488.591	6.06975	0	0	0	0	0	0	0	0	0	0	0	0	0	0	0	0	0	0	0	0	0	0	0	0	0	0	0	0	0	0	0	0	0	0	0	54703	0	69903.9	41480.8	46737.5	0	36801.5	20765.1	0	0	0	0
1742	517.942	6.17537	0	0	0	0	0	0	0	0	0	0	0	0	0	0	0	0	0	0	0	0	0	0	0	0	0	0	0	0	0	0	0	0	0	0	0	22058.6	0	36897.3	11142.3	28028.8	23655.6	19642.6	0	0	0	0	0
1762	525.287	4.88314	0	0	0	0	0	0	0	0	0	0	0	0	0	0	0	0	0	0	0	0	0	0	0	0	0	0	0	0	0	0	0	0	0	0	0	22550.5	0	11974.2	77570.9	71912.4	0	69809.5	0	0	0	0	0
1885	437.193	9.1774	0	0	0	0	0	0	0	0	0	0	0	0	0	0	0	0	0	0	0	0	0	0	0	0	0	0	0	0	0	0	0	0	0	0	0	0	2.76891e+06	4.17511e+06	0	4.63857e+06	0	3.27239e+06	4.1953e+06	3.97815e+06	4.23533e+06	0	3.62611e+06
1886	415.211	9.17435	0	0	0	0	0	0	0	0	0	0	0	0	0	0	0	0	0	0	0	0	0	0	0	0	0	0	0	0	0	0	0	0	0	0	0	0	1.16074e+06	0	0	1.59782e+06	0	988206	1.56127e+06	1.39394e+06	1.4363e+06	0	1.03029e+06
1887	119.085	9.16863	0	0	0	0	0	0	0	0	0	0	0	0	0	0	0	0	0	0	0	0	0	0	0	0	0	0	0	0	0	0	0	0	0	0	0	0	671956	0	0	889933	542240	574316	891177	790940	831989	0	553056
1888	453.167	9.17915	0	0	0	0	0	0	0	0	0	0	0	0	0	0	0	0	0	0	0	0	0	0	0	0	0	0	0	0	0	0	0	0	0	0	0	0	462836	952526	818244	961059	0	683141	913483	830710	853464	0	848331
1889	403.316	8.95092	0	0	0	0	0	0	0	0	0	0	0	0	0	0	0	0	0	0	0	0	0	0	0	0	0	0	0	0	0	0	0	0	0	0	0	0	145737	0	0	0	93717.5	0	0	0	0	16969.2	0
1891	325.214	11.2543	0	0	0	0	0	0	0	0	0	0	0	0	0	0	0	0	0	0	0	0	0	0	0	0	0	0	0	0	0	0	0	0	0	0	0	0	182399	0	0	0	138261	0	0	0	0	100262	0
1898	146.601	11.5859	0	0	0	0	0	0	0	0	0	0	0	0	0	0	0	0	0	0	0	0	0	0	0	0	0	0	0	0	0	0	0	0	0	0	0	0	66978.8	55774.6	0	47584	0	0	74747.5	0	0	0	0
1901	479.246	5.35752	0	0	0	0	0	0	0	0	0	0	0	0	0	0	0	0	0	0	0	0	0	0	0	0	0	0	0	0	0	0	0	0	0	0	0	0	58316.6	46812.5	38927.2	0	0	0	30123.4	0	0	0	0
1908	341.243	14.2617	0	0	0	0	0	0	0	0	0	0	0	0	0	0	0	0	0	0	0	0	0	0	0	0	0	0	0	0	0	0	0	0	0	0	0	0	47031.6	0	0	0	42054	0	0	0	0	128019	0
1910	398.341	7.27741	0	0	0	0	0	0	0	0	0	0	0	0	0	0	0	0	0	0	0	0	0	0	0	0	0	0	0	0	0	0	0	0	0	0	0	0	34237	110302	0	593988	0	0	0	0	0	0	0
2042	557.094	14.9495	0	0	0	0	0	0	0	0	0	0	0	0	0	0	0	0	0	0	0	0	0	0	0	0	0	0	0	0	0	0	0	0	0	0	0	0	0	210425	43282.9	54843.9	0	0	0	61713.9	39562.2	0	0
2127	466.292	10.3214	0	0	0	0	0	0	0	0	0	0	0	0	0	0	0	0	0	0	0	0	0	0	0	0	0	0	0	0	0	0	0	0	0	0	0	0	0	4858.07	0	0	26939.9	0	0	0	0	9105.09	0
2174	495.38	13.9548	0	0	0	0	0	0	0	0	0	0	0	0	0	0	0	0	0	0	0	0	0	0	0	0	0	0	0	0	0	0	0	0	0	0	0	0	0	0	76557.1	318880	0	0	19104.9	0	232239	0	0
2190	461.338	14.8283	0	0	0	0	0	0	0	0	0	0	0	0	0	0	0	0	0	0	0	0	0	0	0	0	0	0	0	0	0	0	0	0	0	0	0	0	0	0	24332.3	16376.3	0	0	0	128732	141362	0	58130.3
2272	256.169	8.20909	0	0	0	0	0	0	0	0	0	0	0	0	0	0	0	0	0	0	0	0	0	0	0	0	0	0	0	0	0	0	0	0	0	0	0	0	0	0	0	2.31793e+06	0	61853.6	0	0	0	52059.3	0
2274	272.164	5.61734	0	0	0	0	0	0	0	0	0	0	0	0	0	0	0	0	0	0	0	0	0	0	0	0	0	0	0	0	0	0	0	0	0	0	0	0	0	0	0	403579	0	0	0	0	0	0	0
2276	568.528	14.8247	0	0	0	0	0	0	0	0	0	0	0	0	0	0	0	0	0	0	0	0	0	0	0	0	0	0	0	0	0	0	0	0	0	0	0	0	0	0	0	378482	0	0	0	0	596796	0	693245
2277	590.51	14.8247	0	0	0	0	0	0	0	0	0	0	0	0	0	0	0	0	0	0	0	0	0	0	0	0	0	0	0	0	0	0	0	0	0	0	0	0	0	0	0	367010	0	0	0	0	548261	0	678862
2281	398.341	6.27092	0	0	0	0	0	0	0	0	0	0	0	0	0	0	0	0	0	0	0	0	0	0	0	0	0	0	0	0	0	0	0	0	0	0	0	0	0	0	0	100914	0	0	0	0	98360.8	0	0
2304	258.113	4.76166	0	0	0	0	0	0	0	0	0	0	0	0	0	0	0	0	0	0	0	0	0	0	0	0	0	0	0	0	0	0	0	0	0	0	0	0	0	0	0	38280.6	31359.1	0	0	0	0	103262	0
2313	485.359	14.9184	0	0	0	0	0	0	0	0	0	0	0	0	0	0	0	0	0	0	0	0	0	0	0	0	0	0	0	0	0	0	0	0	0	0	0	0	0	0	0	21209.3	0	90484.7	0	27716	79903	0	19177.2
2460	467.308	11.077	0	0	0	0	0	0	0	0	0	0	0	0	0	0	0	0	0	0	0	0	0	0	0	0	0	0	0	0	0	0	0	0	0	0	0	0	0	0	0	0	30038	0	0	32570.1	14746.5	0	21141.4
2548	272.164	5.90306	0	0	0	0	0	0	0	0	0	0	0	0	0	0	0	0	0	0	0	0	0	0	0	0	0	0	0	0	0	0	0	0	0	0	0	0	0	0	0	0	0	25077.6	0	0	0	55265.8	0
2559	427.283	9.77236	0	0	0	0	0	0	0	0	0	0	0	0	0	0	0	0	0	0	0	0	0	0	0	0	0	0	0	0	0	0	0	0	0	0	0	0	0	0	0	0	0	17059.6	0	36245.7	17216.5	0	0
2663	426.215	5.53642	0	0	0	0	0	0	0	0	0	0	0	0	0	0	0	0	0	0	0	0	0	0	0	0	0	0	0	0	0	0	0	0	0	0	0	0	0	0	0	0	0	0	57610.3	0	150406	0	0
2740	398.341	7.60103	0	0	0	0	0	0	0	0	0	0	0	0	0	0	0	0	0	0	0	0	0	0	0	0	0	0	0	0	0	0	0	0	0	0	0	0	0	0	0	0	0	0	1949.15	0	0	687736	0
[truncated: 1 more columns]
